# Supplementary material for: NeuroLINCS Proteomics: Defining human-derived iPSC proteomes and protein signatures of pluripotency
Source: Sci Data. 2023 Jan 11;10:24. doi: 10.1038/s41597-022-01687-7 (PMC9834231; doi:10.1038/s41597-022-01687-7)
Supplement: Supplementary file 1 — Online supplementary tables. [file 41597_2022_1687_MOESM1_ESM.xlsx]

## Sheet: Table 1 73 hiPSC proteins
Online Supplementary Table 1. 73 hiPSC markers of pluripotency and Uniprot metadata.
Entry	Entry name	Status	Protein names	Gene names	Organism	Length
Q5T7N2	LITD1_HUMAN	reviewed	LINE-1 type transposase domain-containing protein 1 (ES cell-associated protein 11)	L1TD1 ECAT11	Homo sapiens (Human)	865
Q9H9Z2	LN28A_HUMAN	reviewed	Protein lin-28 homolog A (Lin-28A) (Zinc finger CCHC domain-containing protein 1)	LIN28A CSDD1 LIN28 ZCCHC1	Homo sapiens (Human)	209
P48681	NEST_HUMAN	reviewed	Nestin	NES Nbla00170	Homo sapiens (Human)	1621
Q9UBC3	DNM3B_HUMAN	reviewed	DNA (cytosine-5)-methyltransferase 3B (Dnmt3b) (EC 2.1.1.37) (DNA methyltransferase HsaIIIB) (DNA MTase HsaIIIB) (M.HsaIIIB)	DNMT3B	Homo sapiens (Human)	853
Q9NR30	DDX21_HUMAN	reviewed	Nucleolar RNA helicase 2 (EC 3.6.4.13) (DEAD box protein 21) (Gu-alpha) (Nucleolar RNA helicase Gu) (Nucleolar RNA helicase II) (RH II/Gu)	DDX21	Homo sapiens (Human)	783
O00592	PODXL_HUMAN	reviewed	Podocalyxin (GCTM-2 antigen) (Gp200) (Podocalyxin-like protein 1) (PC) (PCLP-1)	PODXL PCLP PCLP1	Homo sapiens (Human)	558
P49903	SPS1_HUMAN	reviewed	Selenide, water dikinase 1 (EC 2.7.9.3) (Selenium donor protein 1) (Selenophosphate synthase 1)	SEPHS1 SELD SPS SPS1	Homo sapiens (Human)	392
Q7L190	DPPA4_HUMAN	reviewed	Developmental pluripotency-associated protein 4	DPPA4	Homo sapiens (Human)	304
P42167	LAP2B_HUMAN	reviewed	Lamina-associated polypeptide 2, isoforms beta/gamma (Thymopoietin, isoforms beta/gamma) (TP beta/gamma) (Thymopoietin-related peptide isoforms beta/gamma) (TPRP isoforms beta/gamma) [Cleaved into: Thymopoietin (TP) (Splenin); Thymopentin (TP5)]	TMPO LAP2	Homo sapiens (Human)	454
P06493	CDK1_HUMAN	reviewed	Cyclin-dependent kinase 1 (CDK1) (EC 2.7.11.22) (EC 2.7.11.23) (Cell division control protein 2 homolog) (Cell division protein kinase 1) (p34 protein kinase)	CDK1 CDC2 CDC28A CDKN1 P34CDC2	Homo sapiens (Human)	297
O96008	TOM40_HUMAN	reviewed	Mitochondrial import receptor subunit TOM40 homolog (Protein Haymaker) (Translocase of outer membrane 40 kDa subunit homolog) (p38.5)	TOMM40 C19orf1 PEREC1 TOM40	Homo sapiens (Human)	361
P61289	PSME3_HUMAN	reviewed	Proteasome activator complex subunit 3 (11S regulator complex subunit gamma) (REG-gamma) (Activator of multicatalytic protease subunit 3) (Ki nuclear autoantigen) (Proteasome activator 28 subunit gamma) (PA28g) (PA28gamma)	PSME3	Homo sapiens (Human)	254
P35222	CTNB1_HUMAN	reviewed	Catenin beta-1 (Beta-catenin)	CTNNB1 CTNNB OK/SW-cl.35 PRO2286	Homo sapiens (Human)	781
P26639	SYTC_HUMAN	reviewed	Threonine--tRNA ligase 1, cytoplasmic (EC 6.1.1.3) (Threonyl-tRNA synthetase) (ThrRS) (Threonyl-tRNA synthetase 1)	TARS1 TARS	Homo sapiens (Human)	723
Q02790	FKBP4_HUMAN	reviewed	Peptidyl-prolyl cis-trans isomerase FKBP4 (PPIase FKBP4) (EC 5.2.1.8) (51 kDa FK506-binding protein) (FKBP51) (52 kDa FK506-binding protein) (52 kDa FKBP) (FKBP-52) (59 kDa immunophilin) (p59) (FK506-binding protein 4) (FKBP-4) (FKBP59) (HSP-binding immunophilin) (HBI) (Immunophilin FKBP52) (Rotamase) [Cleaved into: Peptidyl-prolyl cis-trans isomerase FKBP4, N-terminally processed]	FKBP4 FKBP52	Homo sapiens (Human)	459
P02649	APOE_HUMAN	reviewed	Apolipoprotein E (Apo-E)	APOE	Homo sapiens (Human)	317
Q13126	MTAP_HUMAN	reviewed	S-methyl-5'-thioadenosine phosphorylase (EC 2.4.2.28) (5'-methylthioadenosine phosphorylase) (MTA phosphorylase) (MTAP) (MTAPase)	MTAP MSAP	Homo sapiens (Human)	283
P42166	LAP2A_HUMAN	reviewed	Lamina-associated polypeptide 2, isoform alpha (Thymopoietin isoform alpha) (TP alpha) (Thymopoietin-related peptide isoform alpha) (TPRP isoform alpha) [Cleaved into: Thymopoietin (TP) (Splenin); Thymopentin (TP5)]	TMPO LAP2	Homo sapiens (Human)	694
Q9UN86	G3BP2_HUMAN	reviewed	Ras GTPase-activating protein-binding protein 2 (G3BP-2) (GAP SH3 domain-binding protein 2)	G3BP2 KIAA0660	Homo sapiens (Human)	482
Q9NVP1	DDX18_HUMAN	reviewed	ATP-dependent RNA helicase DDX18 (EC 3.6.4.13) (DEAD box protein 18) (Myc-regulated DEAD box protein) (MrDb)	DDX18 cPERP-D	Homo sapiens (Human)	670
Q9UJQ4	SALL4_HUMAN	reviewed	Sal-like protein 4 (Zinc finger protein 797) (Zinc finger protein SALL4)	SALL4 ZNF797	Homo sapiens (Human)	1053
Q12769	NU160_HUMAN	reviewed	Nuclear pore complex protein Nup160 (160 kDa nucleoporin) (Nucleoporin Nup160)	NUP160 KIAA0197 NUP120	Homo sapiens (Human)	1436
Q12830	BPTF_HUMAN	reviewed	Nucleosome-remodeling factor subunit BPTF (Bromodomain and PHD finger-containing transcription factor) (Fetal Alz-50 clone 1 protein) (Fetal Alzheimer antigen)	BPTF FAC1 FALZ	Homo sapiens (Human)	3046
Q96I24	FUBP3_HUMAN	reviewed	Far upstream element-binding protein 3 (FUSE-binding protein 3)	FUBP3 FBP3	Homo sapiens (Human)	572
Q8TCT9	HM13_HUMAN	reviewed	Minor histocompatibility antigen H13 (EC 3.4.23.-) (Intramembrane protease 1) (IMP-1) (IMPAS-1) (hIMP1) (Presenilin-like protein 3) (Signal peptide peptidase)	HM13 H13 IMP1 PSL3 SPP MSTP086	Homo sapiens (Human)	377
P31350	RIR2_HUMAN	reviewed	Ribonucleoside-diphosphate reductase subunit M2 (EC 1.17.4.1) (Ribonucleotide reductase small chain) (Ribonucleotide reductase small subunit)	RRM2 RR2	Homo sapiens (Human)	389
Q9NP92	RT30_HUMAN	reviewed	39S ribosomal protein S30, mitochondrial (MRP-S30) (S30mt) (Mitochondrial large ribosomal subunit protein mL65) (Mitochondrial large ribosomal subunit protein mS30) (Programmed cell death protein 9)	MRPS30 PDCD9 BM-047	Homo sapiens (Human)	439
P48431	SOX2_HUMAN	reviewed	Transcription factor SOX-2	SOX2	Homo sapiens (Human)	317
Q9BYT8	NEUL_HUMAN	reviewed	Neurolysin, mitochondrial (EC 3.4.24.16) (Angiotensin-binding protein) (Microsomal endopeptidase) (MEP) (Mitochondrial oligopeptidase M) (Neurotensin endopeptidase)	NLN AGTBP KIAA1226	Homo sapiens (Human)	704
O60220	TIM8A_HUMAN	reviewed	Mitochondrial import inner membrane translocase subunit Tim8 A (Deafness dystonia protein 1) (X-linked deafness dystonia protein)	TIMM8A DDP DDP1 TIM8A	Homo sapiens (Human)	97
Q01860	PO5F1_HUMAN	reviewed	POU domain, class 5, transcription factor 1 (Octamer-binding protein 3) (Oct-3) (Octamer-binding protein 4) (Oct-4) (Octamer-binding transcription factor 3) (OTF-3)	POU5F1 OCT3 OCT4 OTF3	Homo sapiens (Human)	360
Q9NY93	DDX56_HUMAN	reviewed	Probable ATP-dependent RNA helicase DDX56 (EC 3.6.4.13) (ATP-dependent 61 kDa nucleolar RNA helicase) (DEAD box protein 21) (DEAD box protein 56)	DDX56 DDX21 NOH61	Homo sapiens (Human)	547
Q9NRX1	PNO1_HUMAN	reviewed	RNA-binding protein PNO1 (Partner of NOB1)	PNO1	Homo sapiens (Human)	252
P62070	RRAS2_HUMAN	reviewed	Ras-related protein R-Ras2 (EC 3.6.5.-) (Ras-like protein TC21) (Teratocarcinoma oncogene)	RRAS2 TC21	Homo sapiens (Human)	204
P78364	PHC1_HUMAN	reviewed	Polyhomeotic-like protein 1 (hPH1) (Early development regulatory protein 1)	PHC1 EDR1 PH1	Homo sapiens (Human)	1004
Q9H814	PHAX_HUMAN	reviewed	Phosphorylated adapter RNA export protein (RNA U small nuclear RNA export adapter protein)	PHAX RNUXA	Homo sapiens (Human)	394
Q9GZT3	SLIRP_HUMAN	reviewed	SRA stem-loop-interacting RNA-binding protein, mitochondrial	SLIRP C14orf156 DC23 DC50 PD04872	Homo sapiens (Human)	109
Q8NCW5	NNRE_HUMAN	reviewed	NAD(P)H-hydrate epimerase (EC 5.1.99.6) (Apolipoprotein A-I-binding protein) (AI-BP) (NAD(P)HX epimerase) (YjeF N-terminal domain-containing protein 1) (YjeF_N1)	NAXE AIBP APOA1BP YJEFN1	Homo sapiens (Human)	288
P60709	ACTB_HUMAN	reviewed	Actin, cytoplasmic 1 (Beta-actin) [Cleaved into: Actin, cytoplasmic 1, N-terminally processed]	ACTB	Homo sapiens (Human)	375
P63261	ACTG_HUMAN	reviewed	Actin, cytoplasmic 2 (Gamma-actin) [Cleaved into: Actin, cytoplasmic 2, N-terminally processed]	ACTG1 ACTG	Homo sapiens (Human)	375
Q9BVA1	TBB2B_HUMAN	reviewed	Tubulin beta-2B chain	TUBB2B	Homo sapiens (Human)	445
P16402	H13_HUMAN	reviewed	Histone H1.3 (Histone H1c) (Histone H1s-2)	H1-3 H1F3 HIST1H1D	Homo sapiens (Human)	221
Q96A72	MGN2_HUMAN	reviewed	Protein mago nashi homolog 2	MAGOHB MAGOH2	Homo sapiens (Human)	148
P08708	RS17_HUMAN	reviewed	40S ribosomal protein S17 (Small ribosomal subunit protein eS17)	RPS17 RPS17L	Homo sapiens (Human)	135
Q9BRP8	PYM1_HUMAN	reviewed	Partner of Y14 and mago (PYM homolog 1 exon junction complex-associated factor) (Protein wibg homolog)	PYM1 PYM WIBG	Homo sapiens (Human)	204
Q92616	GCN1_HUMAN	reviewed	eIF-2-alpha kinase activator GCN1 (GCN1 eIF-2-alpha kinase activator homolog) (GCN1-like protein 1) (General control of amino-acid synthesis 1-like protein 1) (Translational activator GCN1) (HsGCN1)	GCN1 GCN1L1 KIAA0219	Homo sapiens (Human)	2671
P56747	CLD6_HUMAN	reviewed	Claudin-6 (Skullin)	CLDN6 UNQ757/PRO1488	Homo sapiens (Human)	220
Q9P2D1	CHD7_HUMAN	reviewed	Chromodomain-helicase-DNA-binding protein 7 (CHD-7) (EC 3.6.4.12) (ATP-dependent helicase CHD7)	CHD7 KIAA1416	Homo sapiens (Human)	2997
Q7Z7K0	COXM1_HUMAN	reviewed	COX assembly mitochondrial protein homolog (Cmc1p)	CMC1 C3orf68	Homo sapiens (Human)	106
O95716	RAB3D_HUMAN	reviewed	Ras-related protein Rab-3D	RAB3D GOV RAB16	Homo sapiens (Human)	219
P07197	NFM_HUMAN	reviewed	Neurofilament medium polypeptide (NF-M) (160 kDa neurofilament protein) (Neurofilament 3) (Neurofilament triplet M protein)	NEFM NEF3 NFM	Homo sapiens (Human)	916
Q9H8Y1	VRTN_HUMAN	reviewed	Vertnin	VRTN C14orf115	Homo sapiens (Human)	702
P23471	PTPRZ_HUMAN	reviewed	Receptor-type tyrosine-protein phosphatase zeta (R-PTP-zeta) (EC 3.1.3.48) (Protein-tyrosine phosphatase receptor type Z polypeptide 1) (Protein-tyrosine phosphatase receptor type Z polypeptide 2) (R-PTP-zeta-2)	PTPRZ1 HTPZP2 PTPRZ PTPRZ2 PTPZ	Homo sapiens (Human)	2315
Q8WY07	CTR3_HUMAN	reviewed	Cationic amino acid transporter 3 (CAT-3) (CAT3) (Cationic amino acid transporter y+) (Solute carrier family 7 member 3)	SLC7A3 ATRC3 CAT3	Homo sapiens (Human)	619
Q8N6S5	AR6P6_HUMAN	reviewed	ADP-ribosylation factor-like protein 6-interacting protein 6 (ARL-6-interacting protein 6) (Aip-6) (Phosphonoformate immuno-associated protein 1)	ARL6IP6 PFAAP1	Homo sapiens (Human)	226
O43293	DAPK3_HUMAN	reviewed	Death-associated protein kinase 3 (DAP kinase 3) (EC 2.7.11.1) (DAP-like kinase) (Dlk) (MYPT1 kinase) (Zipper-interacting protein kinase) (ZIP-kinase)	DAPK3 ZIPK	Homo sapiens (Human)	454
Q9ULF5	S39AA_HUMAN	reviewed	Zinc transporter ZIP10 (Solute carrier family 39 member 10) (Zrt- and Irt-like protein 10) (ZIP-10)	SLC39A10 KIAA1265 ZIP10	Homo sapiens (Human)	831
P11217	PYGM_HUMAN	reviewed	Glycogen phosphorylase, muscle form (EC 2.4.1.1) (Myophosphorylase)	PYGM	Homo sapiens (Human)	842
Q5TZA2	CROCC_HUMAN	reviewed	Rootletin (Ciliary rootlet coiled-coil protein)	CROCC KIAA0445	Homo sapiens (Human)	2017
Q5SWX8	ODR4_HUMAN	reviewed	Protein odr-4 homolog (hODR-4) (LAG1-interacting protein) (Transactivated by transforming growth factor beta protein 1)	ODR4 C1orf27 TTG1 TTG1A	Homo sapiens (Human)	454
Q96SZ6	CK5P1_HUMAN	reviewed	Mitochondrial tRNA methylthiotransferase CDK5RAP1 (EC 2.8.4.3) (CDK5 activator-binding protein C42) (CDK5 regulatory subunit-associated protein 1) (mt-tRNA-2-methylthio-N6-dimethylallyladenosine synthase) (mt-tRNA-N6-(dimethylallyl)adenosine(37) methylthiotransferase)	CDK5RAP1 C20orf34 CGI-05 HSPC167	Homo sapiens (Human)	601
P58317	ZN121_HUMAN	reviewed	Zinc finger protein 121 (Zinc finger protein 20)	ZNF121 ZNF20	Homo sapiens (Human)	390
Q9NVM4	ANM7_HUMAN	reviewed	Protein arginine N-methyltransferase 7 (EC 2.1.1.321) (Histone-arginine N-methyltransferase PRMT7) ([Myelin basic protein]-arginine N-methyltransferase PRMT7)	PRMT7 KIAA1933	Homo sapiens (Human)	692
P21709	EPHA1_HUMAN	reviewed	Ephrin type-A receptor 1 (hEpha1) (EC 2.7.10.1) (EPH tyrosine kinase) (EPH tyrosine kinase 1) (Erythropoietin-producing hepatoma receptor) (Tyrosine-protein kinase receptor EPH)	EPHA1 EPH EPHT EPHT1	Homo sapiens (Human)	976
Q86XX4	FRAS1_HUMAN	reviewed	Extracellular matrix protein FRAS1	FRAS1 KIAA1500	Homo sapiens (Human)	4008
Q96MF7	NSE2_HUMAN	reviewed	E3 SUMO-protein ligase NSE2 (EC 2.3.2.-) (E3 SUMO-protein transferase NSE2) (MMS21 homolog) (hMMS21) (Non-structural maintenance of chromosomes element 2 homolog) (Non-SMC element 2 homolog)	NSMCE2 C8orf36 MMS21	Homo sapiens (Human)	247
Q7Z7C8	TAF8_HUMAN	reviewed	Transcription initiation factor TFIID subunit 8 (Protein taube nuss) (TBP-associated factor 43 kDa) (TBP-associated factor 8) (Transcription initiation factor TFIID 43 kDa subunit) (TAFII-43) (TAFII43) (hTAFII43)	TAF8 TAFII43 TBN	Homo sapiens (Human)	310
Q9UHI5	LAT2_HUMAN	reviewed	Large neutral amino acids transporter small subunit 2 (L-type amino acid transporter 2) (hLAT2) (Solute carrier family 7 member 8)	SLC7A8 LAT2	Homo sapiens (Human)	535
O95684	CEP43_HUMAN	reviewed	Centrosomal protein 43 (FGFR1 oncogene partner)	CEP43 FGFR1OP FOP	Homo sapiens (Human)	399
Q01831	XPC_HUMAN	reviewed	DNA repair protein complementing XP-C cells (Xeroderma pigmentosum group C-complementing protein) (p125)	XPC XPCC	Homo sapiens (Human)	940
O60293	ZC3H1_HUMAN	reviewed	Zinc finger C3H1 domain-containing protein (Coiled-coil domain-containing protein 131) (Proline/serine-rich coiled-coil protein 2)	ZFC3H1 CCDC131 KIAA0546 PSRC2	Homo sapiens (Human)	1989
Q8NCB2	CAMKV_HUMAN	reviewed	CaM kinase-like vesicle-associated protein	CAMKV	Homo sapiens (Human)	501
O94808	GFPT2_HUMAN	reviewed	Glutamine--fructose-6-phosphate aminotransferase [isomerizing] 2 (EC 2.6.1.16) (D-fructose-6-phosphate amidotransferase 2) (Glutamine:fructose-6-phosphate amidotransferase 2) (GFAT 2) (GFAT2) (Hexosephosphate aminotransferase 2)	GFPT2	Homo sapiens (Human)	682

## Sheet: table 2 Ensembl
Online Supplementary Table 2. Uniprot identifier and corresponding Ensembl transcript identifier.
UniProtKB identifier	Ensembl
Q5T7N2	ENST00000498273
Q9H9Z2	ENST00000254231
Q9H9Z2	ENST00000326279
P48681	ENST00000368223
Q9UBC3	ENST00000201963
Q9UBC3	ENST00000328111
Q9UBC3	ENST00000348286
Q9UBC3	ENST00000353855
Q9UBC3	ENST00000443239
Q9UBC3	ENST00000456297
Q9NR30	ENST00000354185
Q9NR30	ENST00000620315
O00592	ENST00000322985
O00592	ENST00000378555
P49903	ENST00000327347
P49903	ENST00000378614
P49903	ENST00000545675
Q7L190	ENST00000335658
P42167	ENST00000261210
P42167	ENST00000393053
P42167	ENST00000556029
P06493	ENST00000316629
P06493	ENST00000373809
P06493	ENST00000395284
O96008	ENST00000252487
O96008	ENST00000405636
O96008	ENST00000426677
O96008	ENST00000592434
P61289	ENST00000293362
P61289	ENST00000441946
P61289	ENST00000590720
P35222	ENST00000349496
P35222	ENST00000396183
P35222	ENST00000396185
P35222	ENST00000405570
P35222	ENST00000431914
P35222	ENST00000433400
P35222	ENST00000441708
P35222	ENST00000450969
P35222	ENST00000642248
P35222	ENST00000642315
P35222	ENST00000642426
P35222	ENST00000642992
P35222	ENST00000643031
P35222	ENST00000643297
P35222	ENST00000643541
P35222	ENST00000643977
P35222	ENST00000643992
P35222	ENST00000644867
P35222	ENST00000645210
P35222	ENST00000645320
P35222	ENST00000645982
P35222	ENST00000646369
P35222	ENST00000646725
P35222	ENST00000647390
P26639	ENST00000265112
P26639	ENST00000455217
P26639	ENST00000502553
Q02790	ENST00000001008
P02649	ENST00000252486
Q13126	ENST00000580900
Q13126	ENST00000644715
P42166	ENST00000266732
Q9UN86	ENST00000357854
Q9UN86	ENST00000359707
Q9UN86	ENST00000395719
Q9NVP1	ENST00000263239
Q9UJQ4	ENST00000217086
Q9UJQ4	ENST00000395997
Q12769	ENST00000378460
Q12769	ENST00000526870
Q12830	ENST00000306378
Q12830	ENST00000321892
Q96I24	ENST00000319725
Q8TCT9	ENST00000335574
Q8TCT9	ENST00000340852
Q8TCT9	ENST00000398174
Q8TCT9	ENST00000674240
P31350	ENST00000304567
P31350	ENST00000360566
P31350	ENST00000615152
P31350	ENST00000641198
Q9NP92	ENST00000507110
P48431	ENST00000325404
Q9BYT8	ENST00000380985
O60220	ENST00000372902
Q01860	ENST00000259915
Q01860	ENST00000376243
Q01860	ENST00000383524
Q01860	ENST00000412166
Q01860	ENST00000419095
Q01860	ENST00000429314
Q01860	ENST00000429603
Q01860	ENST00000433063
Q01860	ENST00000433348
Q01860	ENST00000434616
Q01860	ENST00000437747
Q01860	ENST00000451077
Q01860	ENST00000454714
Q9NY93	ENST00000258772
Q9NY93	ENST00000431640
Q9NRX1	ENST00000263657
P62070	ENST00000256196
P62070	ENST00000414023
P62070	ENST00000526063
P62070	ENST00000529237
P62070	ENST00000532814
P62070	ENST00000534746
P62070	ENST00000537760
P78364	ENST00000543824
P78364	ENST00000544916
Q9H814	ENST00000297540
Q9GZT3	ENST00000238688
Q9GZT3	ENST00000557342
Q8NCW5	ENST00000368235
P60709	ENST00000493945
P60709	ENST00000646664
P63261	ENST00000573283
P63261	ENST00000575087
P63261	ENST00000575842
P63261	ENST00000576544
P63261	ENST00000615544
P63261	ENST00000644774
Q9BVA1	ENST00000259818
P16402	ENST00000244534
Q96A72	ENST00000320756
P08708	ENST00000617731
P08708	ENST00000647841
Q9BRP8	ENST00000398213
Q9BRP8	ENST00000408946
Q92616	ENST00000300648
P56747	ENST00000328796
P56747	ENST00000396925
Q9P2D1	ENST00000423902
Q9P2D1	ENST00000524602
Q9P2D1	ENST00000525508
Q7Z7K0	ENST00000466830
O95716	ENST00000222120
O95716	ENST00000589655
P07197	ENST00000221166
P07197	ENST00000433454
Q9H8Y1	ENST00000256362
P23471	ENST00000393386
P23471	ENST00000449182
P23471	ENST00000652298
Q8WY07	ENST00000298085
Q8WY07	ENST00000374299
Q8N6S5	ENST00000326446
O43293	ENST00000301264
O43293	ENST00000545797
Q9ULF5	ENST00000359634
Q9ULF5	ENST00000409086
P11217	ENST00000164139
P11217	ENST00000377432
Q5TZA2	ENST00000375541
Q5SWX8	ENST00000287859
Q5SWX8	ENST00000367470
Q5SWX8	ENST00000419367
Q96SZ6	ENST00000339269
Q96SZ6	ENST00000346416
Q96SZ6	ENST00000357886
Q96SZ6	ENST00000473997
P58317	ENST00000320451
P58317	ENST00000586602
Q9NVM4	ENST00000339507
Q9NVM4	ENST00000441236
Q9NVM4	ENST00000449359
P21709	ENST00000275815
P21709	ENST00000645847
Q86XX4	ENST00000325942
Q86XX4	ENST00000512123
Q96MF7	ENST00000287437
Q96MF7	ENST00000522563
Q7Z7C8	ENST00000372977
Q7Z7C8	ENST00000372982
Q7Z7C8	ENST00000456846
Q7Z7C8	ENST00000494547
Q9UHI5	ENST00000316902
Q9UHI5	ENST00000422941
Q9UHI5	ENST00000453702
Q9UHI5	ENST00000529705
O95684	ENST00000349556
O95684	ENST00000366847
Q01831	ENST00000285021
Q01831	ENST00000476581
O60293	ENST00000378743
O60293	ENST00000548100
O60293	ENST00000552994
Q8NCB2	ENST00000296471
Q8NCB2	ENST00000477224
Q8NCB2	ENST00000488336
Q8NCB2	ENST00000620470
O94808	ENST00000253778

## Sheet: table 3 CPTAC
Online Supplementary Table 3. Uniprot identifier and corresponding CPTAC identifier
UniProtKB identifier	CPTAC identifier
Q9NR30	CPTAC-494
Q9NR30	CPTAC-495
P06493	CPTAC-1040
P06493	CPTAC-1041
P06493	CPTAC-1042
P06493	CPTAC-1200
P06493	CPTAC-797
P06493	CPTAC-798
P06493	CPTAC-801
P35222	CPTAC-1745
P26639	CPTAC-1194
P26639	CPTAC-1195
P26639	CPTAC-278
P26639	CPTAC-279
Q02790	CPTAC-202
Q02790	CPTAC-203
P02649	non-CPTAC-1087
P42166	CPTAC-949
Q8TCT9	CPTAC-1612
P31350	CPTAC-3255
P31350	CPTAC-725
Q8NCW5	CPTAC-25
Q8NCW5	CPTAC-26
P21709	CPTAC-2782

## Sheet: table 4 MS raw file meta data 
Online Supplementary Table 4. MS raw file figure abbreviation reference and specification of file replicate metadata.
ip_center_batch_id	figure abbreviation	biological replicate	technical replicate	name of raw file (.wiff)
14i-n1 P27 10-10.1.1	14i-1CTR_1	1	1	AM_150803_SWATH-vw100_iPSC_14i-1_Batch3_profile.wiff
14i-n1 P27 10-10.2.1	14i-2CTR_1	2	1	AM_150803_SWATH-vw100_iPSC_14i-2_Batch3_profile.wiff
14i-n1 P27 10-10.3.1	14i-3CTR_1	3	1	AM_150803_SWATH-vw100_iPSC_14i-3_Batch3_profile.wiff
25i-n1 P27 10-10.1.1	25i-1CTR_1	1	1	AM_150803_SWATH-vw100_iPSC_25i-1_Batch3_profile.wiff
25i-n1 P27 10-10.2.1	25i-2CTR_1	2	1	AM_150803_SWATH-vw100_iPSC_25i-2_Batch3_profile.wiff
25i-n1 P27 10-10.3.1	25i-3CTR_1	3	1	AM_150803_SWATH-vw100_iPSC_25i-3_Batch3_profile.wiff
28i-n2 P26 11-6.1.4	28i-1ALS_1	1	1	AM_151004_SWATH-vw100_iPSC_ALS_1_profile.wiff
28i-n2 P26 11-6.2.4	28i-2ALS_1	2	1	AM_151004_SWATH-vw100_iPSC_ALS_2_profile.wiff
28i-n2 P26 11-6.3.4	28i-3ALS_1	3	1	AM_151004_SWATH-vw100_iPSC_ALS_3_profile.wiff
28i-n2 P26 11-6.1.4	28i-1ALS_2	1	2	AM_160624_SWATH_5600_iPSC_ALS_1_profile.wiff
28i-n2 P26 11-6.2.4	28i-2ALS_2	2	2	AM_160624_SWATH_5600_iPSC_ALS_2_profile.wiff
28i-n2 P26 11-6.3.4	28i-3ALS_2	3	2	AM_160624_SWATH_5600_iPSC_ALS_3_profile.wiff
28i-n2 P26 11-6.1.4	28i-1ALS_3	1	3	AM_160810_SWATH_5600_iPSC_ALS_1_profile.wiff
28i-n2 P26 11-6.2.4	28i-2ALS_3	2	3	AM_160810_SWATH_5600_iPSC_ALS_2_profile.wiff
28i-n2 P26 11-6.3.4	28i-3ALS_3	3	3	AM_160810_SWATH_5600_iPSC_ALS_3_profile.wiff
30i-n1 P27 11-6.1.4	30i-1ALS_1	1	1	AM_151004_SWATH-vw100_iPSC_ALS_7_profile.wiff
30i-n1 P27 11-6.2.4	30i-2ALS_1	2	1	AM_151004_SWATH-vw100_iPSC_ALS_8_profile.wiff
30i-n1 P27 11-6.3.4	30i-3ALS_1	3	1	AM_151004_SWATH-vw100_iPSC_ALS_9_profile.wiff
30i-n1 P27 11-6.1.4	30i-1ALS_2	1	2	AM_160624_SWATH_5600_iPSC_ALS_7_profile.wiff
30i-n1 P27 11-6.2.4	30i-2ALS_2	2	2	AM_160624_SWATH_5600_iPSC_ALS_8_profile.wiff
30i-n1 P27 11-6.3.4	30i-3ALS_2	3	2	AM_160624_SWATH_5600_iPSC_ALS_9_profile.wiff
30i-n1 P27 11-6.1.4	30i-1ALS_3	1	3	AM_160810_SWATH_5600_iPSC_ALS_7_profile.wiff
30i-n1 P27 11-6.2.4	30i-2ALS_3	2	3	AM_160810_SWATH_5600_iPSC_ALS_8_profile.wiff
30i-n1 P27 11-6.3.4	30i-3ALS_3	3	3	AM_160810_SWATH_5600_iPSC_ALS_9_profile.wiff
77i-n5 P21 11-6.1.4	77i-1SMA_1	1	1	AM_151004_SWATH-vw100_iPSC_SMA_7_profile.wiff
77i-n5 P21 11-6.2.4	77i-2SMA_1	2	1	AM_151004_SWATH-vw100_iPSC_SMA_8_profile.wiff
77i-n5 P21 11-6.1.4	77i-1SMA_2	1	2	AM_160624_SWATH_5600_iPSC_SMA_7_profile.wiff
77i-n5 P21 11-6.2.4	77i-2SMA_2	2	2	AM_160624_SWATH_5600_iPSC_SMA_8_profile.wiff
77i-n5 P21 11-6.3.4	77i-3SMA_2	3	2	AM_160624_SWATH_5600_iPSC_SMA_9_profile.wiff
77i-n5 P21 11-6.1.4	77i-1SMA_3	1	3	AM_160810_SWATH_5600_iPSC_SMA_7_profile.wiff
77i-n5 P21 11-6.2.4	77i-2SMA_3	2	3	AM_160810_SWATH_5600_iPSC_SMA_8_profile.wiff
77i-n5 P21 11-6.3.4	77i-3SMA_3	3	3	AM_160810_SWATH_5600_iPSC_SMA_9_profile.wiff
83i-n5 P28 11-6.1.4	83i-1SMA_1	1	1	AM_151004_SWATH-vw100_iPSC_SMA_10_profile.wiff
83i-n5 P28 11-6.3.4	83i-3SMA_1	3	1	AM_151004_SWATH-vw100_iPSC_SMA_12_profile.wiff
83i-n5 P28 11-6.1.4	83i-1SMA_2	1	2	AM_160624_SWATH_5600_iPSC_SMA_10_profile.wiff
83i-n5 P28 11-6.3.4	83i-3SMA_2	3	2	AM_160624_SWATH_5600_iPSC_SMA_12_profile.wiff
83i-n5 P28 11-6.1.4	83i-1SMA_3	1	3	AM_160810_SWATH_5600_iPSC_SMA_10_profile.wiff
83i-n5 P28 11-6.3.4	83i-3SMA_3	3	3	AM_160810_SWATH_5600_iPSC_SMA_12_profile.wiff
